# Supplementary material for: Reflections on the use of the World Health Organization’s (WHO) OneHealth Tool: Implications for health planning in low and middle income countries (LMICs)
Source: F1000Res. 2018 Mar 5;7:157. Originally published 2018 Feb 7. [Version 2] doi: 10.12688/f1000research.13824.2 (PMC5832917; doi:10.12688/f1000research.13824.2)
Supplement: Supplementary file 1 [file f1000research-7-15444-s0000.tgz]

Archive with 1 entries (1 files):
- e64684fc-9175-4530-b970-4f20d468ce3c.docx
